# Supplementary material for: Adaptive group sequential survival comparisons based on log-rank and pointwise test statistics
Source: Stat Methods Med Res. 2021 Oct 12;30(12):2562–81. doi: 10.1177/09622802211043262 (PMC8649467; doi:10.1177/09622802211043262)
Supplement: sj-R-1-smm-10.1177_09622802211043262 - Supplemental material for Adaptive group sequential survival comparisons based on log-rank and pointwise test statistics [file sj-R-1-smm-10.1177_09622802211043262.R]

#Function to calculate a p_value
#Input:
#dat_1 / dat_2: Data frame with survival data from groups 1 and 2.
#               Needs columns "Time_Fu" containing follow up  time of patients,
#               "Treatment" (with values 0/1) indicating which treatment group patient belongs to
#               "Censored" 1 if patient is censored, 0 else
#epsilon_tie: Used for handeling ties. Maximal difference of timepoints which should be considered as equal.
#s_0: Timepoint of short-term endpoint
#s_1: Timepoint of interim analysis

CalculateTestStatistics = function (dat_1, dat_2, s_0 = 0.5, s_1 = 1, epsilon_tie = 0.001)  {
  
  #set threads used by data table package to not mess with the parallel backend
  setDTthreads(1)
  #--------------------------------------------------------------------------------------------------------------------------------------------------------
  dat_1 = as.data.table(dat_1)
  #dat_1 = dat_1[order(Time_Fu)]
  n_1 = NROW (dat_1) 
  
  dat_2 = as.data.table(dat_2)
  dat_2 = dat_2[order(Time_Fu)]
  n_2 = NROW (dat_2) 
  
  dat_A_1 = dat_1 [Treatment == 0]
  dat_B_1 = dat_1 [Treatment == 1]
  
  dat_A_2 = dat_2 [Treatment == 0]
  dat_B_2 = dat_2 [Treatment == 1]

  n_A_1 = NROW (dat_A_1)
  n_B_1 = NROW (dat_B_1) 
  
  n_A_2 = NROW (dat_A_2)
  n_B_2 = NROW (dat_B_2) 
  
  #-------------------------------------------------------------------------------
  fun_Y_A_1 = function (etime) {
    NROW(dat_A_1[Time_Fu >= etime - epsilon_tie])
  }  
  
  fun_Y_A_1_vec = Vectorize(fun_Y_A_1)
  
  fun_Y_A_2 = function (etime) {
    NROW(dat_A_2[Time_Fu >= etime - epsilon_tie])
  }  
  
  fun_Y_A_2_vec = Vectorize(fun_Y_A_2)
  
  fun_Y_B_1 = function (etime) {
    NROW(dat_B_1[Time_Fu >= etime - epsilon_tie])
  }  
  
  fun_Y_B_1_vec = Vectorize(fun_Y_B_1)
  
  fun_Y_B_2 = function (etime) {
    NROW(dat_B_2[Time_Fu >= etime - epsilon_tie])
  }  
  
  fun_Y_B_2_vec = Vectorize(fun_Y_B_2)
  
  dat_new_1 = dat_1[, ':=' (Y_A_1 = fun_Y_A_1_vec(Time_Fu), Y_B_1 = fun_Y_B_1_vec(Time_Fu)) ]
  dat_new_2 = dat_2[, ':=' (Y_A_2 = fun_Y_A_2_vec(Time_Fu), Y_B_2 = fun_Y_B_2_vec(Time_Fu)) ]
  #-------------------------------------------------------------------------------
  
  # J_A & J_B
  dat_new_1 = dat_new_1 [ , ':=' (J_A_1 = ifelse (Y_A_1 > 0,1, 0) , J_B_1 = ifelse (Y_B_1 >0,1,0))]
  dat_new_2 = dat_new_2 [ , ':=' (J_A_2 = ifelse (Y_A_2 > 0,1, 0) , J_B_2 = ifelse (Y_B_2 >0,1,0))]
  
  # L Logrankweights 
  dat_new_1 = dat_new_1 [, L_1 := Y_A_1*Y_B_1/(Y_A_1+Y_B_1)]
  dat_new_2 = dat_new_2 [, L_2 := Y_A_2*Y_B_2/(Y_A_2+Y_B_2)]
  
  #Update dat_A & dat_B
  dat_A_1 = dat_new_1[Treatment == 0]#[order(Time_Fu)]
  dat_B_1 = dat_new_1[Treatment == 1]#[order(Time_Fu)]
  
  dat_A_2 = dat_new_2[Treatment == 0]#[order(Time_Fu)]
  dat_B_2 = dat_new_2[Treatment == 1]#[order(Time_Fu)]
  
  # [M_LR](s) of optional Covariance Matrix
  
  M_LR_1  = function (s) {
    1/n_1 * sum ( ifelse( dat_A_1[ Time_Fu <= s & Censored == 0, Y_A_1] == 0,0,(dat_A_1[ Time_Fu <= s & Censored == 0, L_1] / dat_A_1[ Time_Fu <= s & Censored == 0, Y_A_1]  )^2 ))  + 
      1/n_1 * sum ( ifelse( dat_B_1[ Time_Fu <= s & Censored == 0, Y_B_1] == 0,0,(dat_B_1[ Time_Fu <= s & Censored == 0, L_1] / dat_B_1[ Time_Fu <= s & Censored == 0, Y_B_1]  )^2 ))               
  }
  
  M_LR_2  = function (s) {
    1/n_2 * sum ( ifelse( dat_A_2[ Time_Fu <= s & Censored == 0, Y_A_2] == 0,0,(dat_A_2[ Time_Fu <= s & Censored == 0, L_2] / dat_A_2[ Time_Fu <= s & Censored == 0, Y_A_2]  )^2 ))  + 
      1/n_2 * sum ( ifelse( dat_B_2[ Time_Fu <= s & Censored == 0, Y_B_2] == 0,0,(dat_B_2[ Time_Fu <= s & Censored == 0, L_2] / dat_B_2[ Time_Fu <= s & Censored == 0, Y_B_2]  )^2 ))               
  }
  
 
  
  # LR logrank statistic
  LR_1 = function (s) {
    sum ( ifelse( dat_A_1[ Time_Fu <= s& Censored == 0, Y_A_1] == 0,0,dat_A_1[ Time_Fu <= s& Censored == 0, L_1] / dat_A_1[ Time_Fu <= s& Censored == 0, Y_A_1]   ))  - 
      sum ( ifelse( dat_B_1[ Time_Fu <= s& Censored == 0, Y_B_1] == 0,0,dat_B_1[ Time_Fu <= s& Censored == 0, L_1] / dat_B_1[ Time_Fu <= s& Censored == 0, Y_B_1]   )) 
  }
  
  LR_2 = function (s) {
    sum ( ifelse( dat_A_2[ Time_Fu <= s& Censored == 0, Y_A_2] == 0,0,dat_A_2[ Time_Fu <= s& Censored == 0, L_2] / dat_A_2[ Time_Fu <= s& Censored == 0, Y_A_2]   ))  - 
      sum ( ifelse( dat_B_2[ Time_Fu <= s& Censored == 0, Y_B_2] == 0,0,dat_B_2[ Time_Fu <= s& Censored == 0, L_2] / dat_B_2[ Time_Fu <= s& Censored == 0, Y_B_2]   )) 
  }
  

  # Testvector

  s_2_1 = max(dat_1$Time_Fu)
  s_2_2 = max(dat_2$Time_Fu)
  
  teststatistics = c ( Z_11 = ifelse( M_LR_1 (s_1) == 0 ,0, n_1^(-1/2)*LR_1(s_1)/sqrt(M_LR_1 (s_1))),
                       Z_12 = ifelse(M_LR_1 (s_2_1)-M_LR_1 (s_1) == 0  , 0   ,n_1^(-1/2)* (LR_1(s_2_1)-LR_1(s_1))/ sqrt(M_LR_1 (s_2_1)-M_LR_1 (s_1))),
                       Z_22 = ifelse(M_LR_2 (s_2_2) == 0 , 0 ,n_2^(-1/2)*LR_2(s_2_2)/sqrt(M_LR_2 (s_2_2)))
                     )  
  setDTthreads(0)
  return(teststatistics)

}  
