# Supplementary material for: Adaptive group sequential survival comparisons based on log-rank and pointwise test statistics
Source: Stat Methods Med Res. 2021 Oct 12;30(12):2562–81. doi: 10.1177/09622802211043262 (PMC8649467; doi:10.1177/09622802211043262)
Supplement: sj-R-2-smm-10.1177_09622802211043262 - Supplemental material for Adaptive group sequential survival comparisons based on log-rank and pointwise test statistics [file sj-R-2-smm-10.1177_09622802211043262.R]

library(pracma)
library(dplyr)
library(rootSolve)
library(cubature)

#Calculates the required samplesize as presented in section 4.4
PlanTrial = function (lambda_A = function(u) {1}, #hazard function of Treatmentgroup A
                      Pi = 0.5,  # Planned ratio of a_1 and a_2
                      f = 3,   # Followup period lenght
                      s_0 = 0.5,  #Shortterm Endpoint
                      s_1 = 1.0,  #Interim Analysis
                      r= 300,     # Recruitment rate 
                      omega = 0.8, # hazard ratio
                      alpha = 0.05, # significance level
                      beta = 0.2,   # 1 - power
                      v_1 = 1,     # Allocation ratio between group A and B in stage 1
                      v_2 = 1,    # Allocation ratio between group A and B in stage 2
                      Lambda_A = function (u) {u}, # Also supports Lambda_A = "estimate numerically", then the Cummulative Hazard function will be calculated numerically 
                      b_0 = 0,  #Futility bound shortterm
                      u_1 = 2,  # Critical bound at Interim
                      u_0 = -100 # numerically stable version instead of -infinity
                      ) {

#-----------------------------------------------------------------------------------------------------------------------------------------------------   
#Programm everything in dependance of a_1
a_2 = function (a_1) {((1/Pi)-1)*a_1 }
s_2 = function (a_1) {a_2(a_1)+f}
f_1 = s_2
f_2 = f

#Calculate the rest of parameters
#Overwrite cummulative hazard if not already a function
if ( ! is.function(Lambda_A)) {
  Lambda_A = function (u) {
    #Wrapper used for vectorization
    vapply(X = u, FUN =  integral,  fun = lambda_A, xmin= 0, method = "Kronrod", FUN.VALUE = 1)
  }
}

#Survival function
S_A = function (u) {
  return(exp(- Lambda_A(u)))
}


#Variance log rank statistic
sigma_LR_squared = function (a_k,f_k,v_k,s) {
          ifelse(s<=f_k,  v_k/(1+v_k)^2  * (1-S_A(s)),
                 ifelse(s>=a_k+f_k,v_k/(1+v_k)^2  *(1-1/a_k * integral(fun = S_A, xmin = f_k, xmax = a_k+f_k, method = "Kronrod", reltol = 1e-12)),
                        v_k/(1+v_k)^2  * (1- ((a_k+f_k-s)/(a_k))*S_A(s) - (1/a_k)* integral(fun = S_A, xmin = f_k, xmax = s, method = "Kronrod", reltol = 1e-12))
    )
  )
}

sigma_LR = function (a_k,f_k,v_k,s) {
  sqrt(sigma_LR_squared(a_k,f_k,v_k,s))
}


helper_function_sigma_Delta_squared = function (u,a_k, f_k) {
  vapply (X = u, FUN =  function(u,a_k, f_k) 
  {
    lambda_A(u)*a_k /(S_A(u) * (a_k+f_k-u))
  }
  ,  FUN.VALUE = 1 , "a_k" = a_k, "f_k" = f_k)  
}


sigma_Delta_squared = function (a_k,f_k,v_k,s) {
  ifelse ( s <= f_k, (1+v_k)^2/v_k * (1/S_A(s)-1)  ,
           ifelse ( f_k < s & s < a_k+f_k, (1+v_k)^2/v_k * (1/S_A(f_k) -1+integral(fun = helper_function_sigma_Delta_squared, xmin = f_k, xmax = s, method = "Kronrod", reltol = 1e-12, "a_k" = a_k, "f_k" = f_k)), NA))
}

sigma_Delta = function (a_k,f_k,v_k,s) {
  sqrt(sigma_Delta_squared(a_k,f_k,v_k,s) )
}

#rho
rho_standard_Version = function (a_1) {
  Lambda_A(s_0)/ (sigma_LR (a_1,f_1(a_1),v_1,s_1) * sigma_Delta(a_1,f_1(a_1),v_1,s_0))
}


#rho lookup version for faster use
last_a_1_rho = -1000
last_value_rho = NA
rho = function(a_1){
  if (a_1 == last_a_1_rho){
    last_value_rho
  } else {
    last_a_1_rho <<- a_1
    last_value_rho <<- rho_standard_Version(a_1)
    last_value_rho
  }
}


mu_Delta = function (a_k, f_k, v_k,s) {
  - sqrt(a_k*r)*log(omega)* Lambda_A(s)/sigma_Delta(a_k,f_k,v_k,s)
}

mu_LR =function (a_k, f_k, v_k,s) {
  - sqrt(a_k*r)*log(omega)* sigma_LR(a_k,f_k,v_k,s)
}


eta11 = function (a_1) {sigma_LR_squared (a_k = a_1, f_k = f_1(a_1),v_k = v_1,s = s_1) }
eta12 = function (a_1) {sigma_LR_squared (a_1, f_1(a_1),  v_1, s_2 (a_1) + a_1)}
eta22 = function (a_1) {sigma_LR_squared (a_k = a_2(a_1),f_k = f_2,v_k = v_2,s = s_2(a_1))}

# programm u_0 as a function to make later extensions of methodology possible
if ( is.numeric(u_0)) {
  local_u_0 <<- function (a_1, u_2) {u_0}
} else {
  stop("Wrong format for u_0")
}


#Critical Bound u_1
if( is.character(u_1) && u_1 == "Pocock") {
    local_u_1 = function (a_1, u_2) { u_2}
}else if (is.numeric(u_1)) {
    local_u_1 = function (a_1, u_2) { u_1}
} else {
  stop("Wrong format for u_1")
}


Prob_interim_futility= function (a_1, u_0) {
  pnorm(u_0 - mu_LR(a_1,f_1(a_1),v_1,s_1)) + integral( function (z_1, a_1) { (1- Prob_B_given_z_1(z_1, a_1)) * dnorm(z_1 - mu_LR(a_1,f_1(a_1),v_1,s_1))}, xmin=u_0 , xmax=u_1, method = "Kronrod", reltol = 1e-12, "a_1" = a_1)
}


Prob_B_given_z_1 = function (z_1, a_1) {
  pnorm (  - (b_0-mu_Delta (a_1,f_1(a_1),v_1,s_0) - rho(a_1)* (z_1-mu_LR(a_1,f_1(a_1),v_1,s_1)) )  / sqrt(1-rho(a_1)^2 ) )
  
}

Prob_Z_2_given_z_1 = function (z_1,a_1,u_2) {
  pnorm( -(u_2*sqrt(eta12(a_1)+eta22(a_1)) -sqrt(eta11(a_1))*z_1 -sqrt(eta12(a_1)-eta11(a_1))*(-sqrt(a_1*r)*log(omega)*sqrt(sigma_LR_squared(a_1,f_1(a_1),v_1,a_1+s_2(a_1))-sigma_LR_squared(a_1,f_1(a_1),v_1,s_1) ))-sqrt(eta22(a_1))*mu_LR(a_k=a_2(a_1),f_k=f_2,v_k=v_2,s = s_2(a_1))  ) / sqrt(eta12(a_1)- eta11(a_1) + eta22(a_1))   )
 }


powerfunction = function (a_1,u_2) {
  pnorm(mu_LR(a_1,f_1(a_1),v_1,s_1)-local_u_1(a_1,u_2)) + integral(fun = function (z_1,a_1,u_2) {dnorm(z_1-mu_LR(a_1,f_1(a_1),v_1,s_1))*Prob_B_given_z_1  (z_1, a_1) *Prob_Z_2_given_z_1(z_1,a_1,u_2)}, xmin=local_u_0(a_1, u_2), xmax=local_u_1(a_1,u_2), method = "Kronrod", reltol = 1e-12, "a_1" = a_1, "u_2"=u_2)
}

significancefunction = function (a_1,u_2) {
  sig1 = pnorm(-local_u_1(a_1,u_2))
  sig2 =   integral(fun = function (z_1,a_1,u_2) {dnorm(z_1)*pnorm( (sqrt(eta11(a_1))*z_1 - sqrt(eta12(a_1)+eta22(a_1))*u_2)/sqrt(eta12(a_1)- eta11(a_1) + eta22(a_1)) )*pnorm((rho(a_1)*z_1-b_0)/sqrt(1-rho(a_1)^2 ))}, xmin=local_u_0(a_1,u_2), xmax=local_u_1(a_1,u_2), method = "Kronrod", reltol = 1e-12, "a_1" = a_1, "u_2"=u_2)

  sig1 + sig2
  }

#Choice of startvalues for root search
events1 = 4 * (qnorm(1-alpha)+qnorm(1-beta)  )^2 / log(omega)^2
v =  (Pi*v_1/(1+v_1)+(1-Pi)*v_2/(1+v_2)) / (Pi*1/(1+v_1)+(1-Pi)*1/(1+v_2))
events2  = function (a) {r * integral(function (u) {v/(1+v)*(1-S_A(u))+(1/(1+v))*(1-S_A(u)^omega)}, xmin = f, xmax = a+f) }
a_start = multiroot (function (a)  { events1 - events2 (a)} , 3, verbose = F,atol = 1e-3, positive = T)$root
a_1_start = Pi*a_start
u_2_start = qnorm(1-alpha)


#Rootsearch
startPoint = as.vector(c(a_1_start, u_2_start))
tmp_result =
  multiroot (function (x) {c (powerfunction(x[1],x[2]) - (1- beta), significancefunction(x[1],x[2]) - alpha)},
             startPoint , positive = T, verbose = T,rtol = 1e-10 ,  atol = 1e-10, maxiter = 100)$root


#############
a_1 = tmp_result[1]
u_2 = tmp_result[2]

#Build vector with planing results
result = c(
a_1 = tmp_result[1],
u_2 = tmp_result[2],
eta11 = eta11(tmp_result[1]),
eta12 = eta12(tmp_result[1]),
eta22 = eta22(tmp_result[1]),
rho = rho(tmp_result[1]),
u_0= local_u_0(tmp_result[1],tmp_result[2]),
u_1 = local_u_1(tmp_result[1],tmp_result[2])
)

return(result)
}


# Calculates beta2 as presented in equation 34
GetConditionalPowerStableBeta2 = function (u_1, u_0, b_0, beta , v_1, s_1, Lambda_A, a_1 , omega) {
  
  a_2 = function (a_1) {((1/Pi)-1)*a_1 }
  s_2 = function (a_1) {a_2(a_1)+f}
  f_1 = s_2
  f_2 = f
  
  #Calculate the rest of parameters
  #Overwrite cummulative hazard if not already a function
  if ( ! is.function(Lambda_A)) {
    Lambda_A = function (u) {
      #Wrapper used for vectorization
      vapply(X = u, FUN =  integral,  fun = lambda_A, xmin= 0, method = "Kronrod", FUN.VALUE = 1)
    }
  }
  
  #Survival function
  S_A = function (u) {
    return(exp(- Lambda_A(u)))
  }
  
  
  #Variance log rank statistic
  sigma_LR_squared = function (a_k,f_k,v_k,s) {
    ifelse(s<=f_k,  v_k/(1+v_k)^2  * (1-S_A(s)),
           ifelse(s>=a_k+f_k,v_k/(1+v_k)^2  *(1-1/a_k * integral(fun = S_A, xmin = f_k, xmax = a_k+f_k, method = "Kronrod", reltol = 1e-12)),
                  v_k/(1+v_k)^2  * (1- ((a_k+f_k-s)/(a_k))*S_A(s) - (1/a_k)* integral(fun = S_A, xmin = f_k, xmax = s, method = "Kronrod", reltol = 1e-12))
           )
    )
  }
  
  sigma_LR = function (a_k,f_k,v_k,s) {
    sqrt(sigma_LR_squared(a_k,f_k,v_k,s))
  }
  
  
  helper_function_sigma_Delta_squared = function (u,a_k, f_k) {
    vapply (X = u, FUN =  function(u,a_k, f_k) 
    {
      lambda_A(u)*a_k /(S_A(u) * (a_k+f_k-u))
    }
    ,  FUN.VALUE = 1 , "a_k" = a_k, "f_k" = f_k)  
  }
  
  
  sigma_Delta_squared = function (a_k,f_k,v_k,s) {
    ifelse ( s <= f_k, (1+v_k)^2/v_k * (1/S_A(s)-1)  ,
             ifelse ( f_k < s & s < a_k+f_k, (1+v_k)^2/v_k * (1/S_A(f_k) -1+integral(fun = helper_function_sigma_Delta_squared, xmin = f_k, xmax = s, method = "Kronrod", reltol = 1e-12, "a_k" = a_k, "f_k" = f_k)), NA))
  }
  
  sigma_Delta = function (a_k,f_k,v_k,s) {
    sqrt(sigma_Delta_squared(a_k,f_k,v_k,s) )
  }
  
  #rho
  rho_standard_Version = function (a_1) {
    Lambda_A(s_0)/ (sigma_LR (a_1,f_1(a_1),v_1,s_1) * sigma_Delta(a_1,f_1(a_1),v_1,s_0))
  }
  
  
  #rho lookup version for faster use
  last_a_1_rho = -1000
  last_value_rho = NA
  rho = function(a_1){
    if (a_1 == last_a_1_rho){
      last_value_rho
    } else {
      last_a_1_rho <<- a_1
      last_value_rho <<- rho_standard_Version(a_1)
      last_value_rho
    }
  }
  
  
  mu_Delta = function (a_k, f_k, v_k,s) {
    - sqrt(a_k*r)*log(omega)* Lambda_A(s)/sigma_Delta(a_k,f_k,v_k,s)
  }
  
  mu_LR =function (a_k, f_k, v_k,s) {
    - sqrt(a_k*r)*log(omega)* sigma_LR(a_k,f_k,v_k,s)
  }
  
  #Chance of early success
  A = pnorm(mu_LR(a_1,f_1(a_1),v_1,s_1)-u_1)
  

  Prob_B_given_z_1 = function (z_1, a_1) {
    pnorm (  - (b_0-mu_Delta (a_1,f_1(a_1),v_1,s_0) - rho(a_1)* (z_1-mu_LR(a_1,f_1(a_1),v_1,s_1)) )  / sqrt(1-rho(a_1)^2 ) )
    
  }
  
  #Chance of Trial ongoing
  B =   integral(fun = function (z_1,a_1) {dnorm(z_1-mu_LR(a_1,f_1(a_1),v_1,s_1))*Prob_B_given_z_1  (z_1, a_1)}, xmin=u_0, xmax=u_1, method = "Kronrod", reltol = 1e-12, "a_1" = a_1)
  
  beta2 = 1 - ((1-beta)-A)/B
  
  return(beta2)
  
  
}
