# Supplementary material for: Adaptive group sequential survival comparisons based on log-rank and pointwise test statistics
Source: Stat Methods Med Res. 2021 Oct 12;30(12):2562–81. doi: 10.1177/09622802211043262 (PMC8649467; doi:10.1177/09622802211043262)
Supplement: sj-R-3-smm-10.1177_09622802211043262 - Supplemental material for Adaptive group sequential survival comparisons based on log-rank and pointwise test statistics [file sj-R-3-smm-10.1177_09622802211043262.R]

library(rootSolve)
library(pracma)
library(data.table)

#Calculates the values of the interim teststatistic and estimates:
# Z_11, B_1, N_1,  rho_hat, omega_hat, sigma_LR_1, n_1, v_1
GetInterimStatistic = function (dat, s_0 = 0.5, s_1 = 1 , epsilon_tie = 0.001)  {
  
 
  setDTthreads(1)
  #--------------------------------------------------------------------------------------------------------------------------------------------------------
  dat = as.data.table(dat)

  n = NROW (dat) 

  dat_A = dat[Treatment == 0]
  dat_B = dat[Treatment == 1]
  

  n_A = NROW (dat_A)
  n_B = NROW (dat_B) 
  

  #-------------------------------------------------------------------------------
  
  
  fun_Y_A = function (etime) {
    NROW(dat_A[Time_Fu >= etime - epsilon_tie])
  }  
  
  fun_Y_A_vec = Vectorize(fun_Y_A)
  
  fun_Y_B = function (etime) {
    NROW(dat_B[Time_Fu >= etime - epsilon_tie])
  }  
  
  fun_Y_B_vec = Vectorize(fun_Y_B)
 
  dat_new = as.data.table(dat)
  dat_new = dat_new [, Y_A := fun_Y_A_vec(Time_Fu)]
  dat_new = dat_new [, Y_B := fun_Y_B_vec(Time_Fu)]
  
  #-------------------------------------------------------------------------------
  
  # J_A & J_B
  dat_new = dat_new [ , ':=' (J_A = ifelse (Y_A > 0,1, 0) , J_B = ifelse (Y_B >0,1,0))]
  
  # L Logrankweights 
  dat_new = dat_new [, L := as.numeric(Y_A)*as.numeric(Y_B)/(Y_A+Y_B)]
  
  #Update dat_A & dat_B
  dat_A = dat_new[Treatment == 0]#[order(Time_Fu)]
  dat_B = dat_new[Treatment == 1]#[order(Time_Fu)]
  
  # [M_LR](s) of optional Covariance Matrix
  
  M_LR  = function (s) {
    1/n * sum ( ifelse( dat_A[ Time_Fu <= s & Censored == 0, Y_A] == 0,0,(dat_A[ Time_Fu <= s & Censored == 0, L] / dat_A[ Time_Fu <= s & Censored == 0, Y_A]  )^2 ))  + 
      1/n * sum ( ifelse( dat_B[ Time_Fu <= s & Censored == 0, Y_B] == 0,0,(dat_B[ Time_Fu <= s & Censored == 0, L] / dat_B[ Time_Fu <= s & Censored == 0, Y_B]  )^2 ))               
  }
  
  
  # [M_LR, M_Delta](s) of optional Covariance Matrix
  M_LR_Delta = function (s) {
    sum ( ifelse( dat_A[ Time_Fu <= s& Censored == 0, Y_A] == 0,0,dat_A[ Time_Fu <= s& Censored == 0, L] / (dat_A[ Time_Fu <= s& Censored == 0, Y_A]  )^2 ))  + 
      sum ( ifelse( dat_B[ Time_Fu <= s& Censored == 0, Y_B] == 0,0,dat_B[ Time_Fu <= s& Censored == 0, L] / (dat_B[ Time_Fu <= s& Censored == 0, Y_B]  )^2 )) 
  }
  
  # [M_Delta] (s)  of optional Covariance Matrix 
  M_Delta = function (s) {
    n * sum ( ifelse( dat_A[ Time_Fu <= s& Censored == 0, Y_A] == 0,0, 1 / (dat_A[ Time_Fu <= s& Censored == 0, Y_A]  )^2 ))  + 
      n * sum ( ifelse( dat_B[ Time_Fu <= s& Censored == 0, Y_B] == 0,0, 1 / (dat_B[ Time_Fu <= s& Censored == 0, Y_B]  )^2 )) 
  }
  
 
  
  # rho
  #Handle special case: No death before s_0 (=> M_Delta (s_0) = 0; => M_LR_Delta(s_0) = 0 ; => 0/0 exception):
  rho = ifelse (M_Delta(s_0) == 0,  0 ,M_LR_Delta(s_0) / sqrt (M_LR(s_1) * M_Delta(s_0)) )
  
  # LR logrank statistic
  LR = function (s) {
    sum ( ifelse( dat_A[ Time_Fu <= s& Censored == 0, Y_A] == 0,0,dat_A[ Time_Fu <= s& Censored == 0, L] / dat_A[ Time_Fu <= s& Censored == 0, Y_A]   ))  - 
      sum ( ifelse( dat_B[ Time_Fu <= s& Censored == 0, Y_B] == 0,0,dat_B[ Time_Fu <= s& Censored == 0, L] / dat_B[ Time_Fu <= s& Censored == 0, Y_B]   )) 
  }
  
  # Delta Nelson Aalen statistic
  Delta = function (s) {
    sum ( ifelse( dat_A[ Time_Fu <= s& Censored == 0, Y_A] == 0,0, 1 / dat_A[ Time_Fu <= s& Censored == 0, Y_A]   ))  - 
      sum ( ifelse( dat_B[ Time_Fu <= s& Censored == 0, Y_B] == 0,0, 1 / dat_B[ Time_Fu <= s& Censored == 0, Y_B]   )) 
  }
  

  
  # Testvector
  #Handle special case: No death before s_0 (=> M_Delta (s_0) = 0; => Delta (s_0) = 0):
  teststatistic = c (
   Z_11 =  ifelse(M_LR(s_1) == 0 ,0, 1/sqrt(n) * LR(s_1) / sqrt(M_LR(s_1))),
   B_1 =  ifelse( M_Delta(s_0) == 0,0, sqrt(n) * Delta (s_0) / sqrt(M_Delta(s_0)))
  )
  
  
  #Number of Events
  fun_N = function (s) {
    NROW(dat[Time_Fu <= s & Censored == 0])
  }

  #Allocation ratio
  v_1 = n_B/n_A
  
  #hazard ratio estimator
  omega_hat = exp(-  n^(-1) * LR(s_1) / M_LR(s_1)  )
  
  result = c(teststatistic, rho_hat = rho, sigma_LR_1 = sqrt(M_LR(s_1)), N_1 = fun_N(s_1), v_1 = v_1, omega = omega_hat, n_1 = n)
  setDTthreads(0)
  return(result)
}  


#Calculates the critical bound u_2 according to section 4.3
GetBindingCriticalBound  = function (u_1, u_0, b_0, rho_hat, eta11, eta12, eta22, alpha ) {
  
  significancefunction = function (u_2) {
    pnorm(-u_1) +  integral(fun = function (z_1,u_2) {dnorm(z_1)*pnorm( (sqrt(eta11)*z_1 - sqrt(eta12+eta22)*u_2)/sqrt(eta12- eta11+ eta22) )*pnorm((rho_hat*z_1-b_0)/sqrt(1-rho_hat^2 ))}, xmin=u_0, xmax=u_1, method = "Kronrod", reltol = 1e-12, "u_2"=u_2)
  }
  
  u_2_start = qnorm(1-alpha/2)
  
  #Rootsearch
  startPoint = as.vector(c( u_2_start))
  tmp_result =
    multiroot (function (x) {c ( significancefunction(x[1]) - alpha)},
               startPoint , positive = T, verbose = F,rtol = 1e-10 ,  atol = 1e-10, maxiter = 100)$root
  

  return(tmp_result)
}


#Calculates the udated sample size according to section 4.5
GetConditionalPowerRecruitmentLength = function (z_1, beta_2, u_2, eta11, eta12, eta22,a_1, n_1, omega_hat, f, r,v_1, v_2, lambda_A, Lambda_A = "estimate numerically", sigma_LR_1_hat ) {
  
  if (omega_hat >= 1) {
    return(NaN)
  }
  
  f_2 = f
  f_1 = function (a_2) {a_2 + f}
  s_2 = f_1
  
  #Calculate the rest of parameters
  #Overwrite cummulative hazard if not already a function
  if ( ! is.function(Lambda_A)) {
    Lambda_A = function (u) {
      #Wrapper used for vectorization
      vapply(X = u, FUN =  integral,  fun = lambda_A, xmin= 0, method = "Kronrod", FUN.VALUE = 1)
    }
  }
  
  #Survival function
  S_A = function (u) {
    return(exp(- Lambda_A(u)))
  }
  
  
  
  
  #Variance log rank statistic
  sigma_LR_squared = function (a_k,f_k,v_k,s) {
    ifelse (s > a_k+f_k ,stop("Variance of Logrank statistic is undefined for s > a_k+f_k"),
            ifelse(s<=f_k,  v_k/(1+v_k)^2  * (1-S_A(s)),
                   ifelse(s>=a_k+f_k,v_k/(1+v_k)^2  *(1-1/a_k * integral(fun = S_A, xmin = f_k, xmax = a_k+f_k, method = "Kronrod", reltol = 1e-12)),
                          v_k/(1+v_k)^2  * (1- ((av+f_k-s)/(a_k))*S_A(s) - (1/a_k)* integral(fun = S_A, xmin = f_k, xmax = s, method = "Kronrod", reltol = 1e-12))
                   ))
    )
  }
  
  

  sigma_LR = function (a_k,f_k,v_k,s) {
    sqrt(sigma_LR_squared(a_k,f_k,v_k,s))
  }
  
  #numerical stable version of sqrt
  ssqrt = function (u) {ifelse (u > 0, sqrt(u), 0)}
  
  ConditionalPowerFunction = function (a_2) {
    pnorm(- (u_2*sqrt(eta12+eta22)-sqrt(eta11)*z_1  -sqrt(eta12-eta11) *(-sqrt(n_1))* log(omega_hat)*(ssqrt( sigma_LR_squared(a_k=a_1, f_k=f_1(a_2), v_k=v_1, s = s_2 (a_2)) - sigma_LR_1_hat^2 )) - sqrt(eta22)*(-sqrt(a_2*r)*log(omega_hat)*(sigma_LR(a_k=a_2, f_k=f_2, v_k=v_2, s = s_2 (a_2))))) / sqrt(eta12- eta11 + eta22))
   
  }
  
  
  
 
  
  #Rootsearch
  if (ConditionalPowerFunction (0) > (1- beta_2)) {
    return(0)
    } else {
    
  a_2_start = a_1
  startPoint = as.vector(c(a_2_start))
  tmp_result =
    multiroot (function (x) {c (ConditionalPowerFunction(x[1]) - (1- beta_2))},
               startPoint , positive = T, verbose = F,rtol = 1e-9 ,  atol = 1e-8)$root

return(tmp_result)  
}
}
